# Supplementary material for: Multimorbidity among People Experiencing Homelessness—Insights from Primary Care Data
Source: Int J Environ Res Public Health. 2021 Jun 16;18(12):6498. doi: 10.3390/ijerph18126498 (PMC8296483; doi:10.3390/ijerph18126498)
Supplement: Supplementary file 1 [file ijerph-18-06498-s001.zip]

Archive with 1 entries (1 files):
- ijerph-1241842-supplementary.pdf
